# Supplementary material for: Minimal lactazole scaffold for in vitro thiopeptide bioengineering
Source: Nat Commun. 2020 May 8;11:2272. doi: 10.1038/s41467-020-16145-4 (PMC7210931; doi:10.1038/s41467-020-16145-4)
Supplement: Supplementary file 5 — Supplementary Data 2 [file 41467_2020_16145_MOESM5_ESM.zip]

Archive with 1 entries (1 files):
- 242413_1_data_set_4517481_q7zxkh.docx
